# Supplementary material for: Consuming Tree Nuts Daily as Between-Meal Snacks Reduces Food Cravings and Improves Diet Quality in American Young Adults at High Metabolic Syndrome Risk
Source: Nutrients. 2025 Dec 2;17(23):3778. doi: 10.3390/nu17233778 (PMC12694199; doi:10.3390/nu17233778)
Supplement: Supplementary file 1 [file nutrients-17-03778-s001.zip]

Archive with 1 entries (1 files):
- nutrients-3990994-supplementary.pdf
